# Supplementary material for: 2-Hy­droxy­ethyl­ammonium iodide
Source: Acta Crystallogr Sect E Struct Rep Online. 2014 May 3;70(Pt 6):o628. doi: 10.1107/S1600536814009581 (PMC4051054; doi:10.1107/S1600536814009581)
Supplement: Supplementary file 1 [file e-70-0o628-sup1.cif]

##############################################################################
#                                                                            #
# This CIF contains the data in a paper accepted for publication in          #
# Acta Crystallographica Section E. It conforms to the requirements of       #
# Notes for Authors for Acta Crystallographica Section E, and has been       #
# peer reviewed under the auspices of the IUCr Commission on Journals.       #
#                                                                            #
# Full details of the Crystallographic Information File format               #
# are given in the paper "The Crystallographic Information File (CIF):       #
# a New Standard Archive File for Crystallography" by S. R. Hall, F. H.      #
# Allen and I. D. Brown [Acta Cryst. (1991), A47, 655-685].                  #
#                                                                            #
# The current version of the core CIF dictionary is obtainable from          #
# ftp://ftp.iucr.org/pub/cif_core.dic.                                       #
#                                                                            #
# Software is freely available for graphical display of the structure(s)     #
# in this CIF. For information consult the CIF software page                 #
# http://www.iucr.org/resources/cif/software.                                #
#                                                                            #
# This file may be used for bona fide research purposes within the           #
# scientific community so long as proper attribution is given to the journal # 
# article from which it was obtained.                                        #
#                                                                            #
##############################################################################
data_I
_database_code_depnum_ccdc_archive 'CCDC 999797'
_audit_creation_method     SHELXL-97
_chemical_name_systematic
;
2-Hydroxyethylammonium iodide
;
_chemical_name_common     ?
_chemical_formula_moiety     'C2 H8 N O +, I -'
_chemical_formula_sum     'C2 H8 I N O'
_chemical_formula_iupac     'C2 H8 N O +, I -'
_chemical_formula_weight     188.99
_chemical_melting_point     ?
_symmetry_cell_setting     triclinic
_symmetry_space_group_name_H-M     'P -1'
_space_group_name_Hall     '-P 1'
loop_
    _symmetry_equiv_pos_as_xyz
    'x, y, z'
    '-x, -y, -z'
_cell_length_a     4.6557(4)
_cell_length_b     7.5432(6)
_cell_length_c     8.1787(7)
_cell_angle_alpha     85.235(2)
_cell_angle_beta     78.091(2)
_cell_angle_gamma     77.544(2)
_cell_volume     274.21(4)
_cell_formula_units_Z     2
_cell_measurement_reflns_used     3767
_cell_measurement_theta_min     2.77
_cell_measurement_theta_max     28.97
_cell_measurement_temperature     150(2)
_exptl_crystal_description     plate
_exptl_crystal_colour     colorless
_exptl_crystal_size_max     0.34
_exptl_crystal_size_mid     0.12
_exptl_crystal_size_min     0.03
_exptl_crystal_density_diffrn     2.289
_exptl_crystal_density_meas     ?
_exptl_crystal_density_method     'not measured'
_exptl_crystal_F_000     176
_exptl_absorpt_coefficient_mu     5.697
_exptl_absorpt_correction_type     multi-scan
_exptl_absorpt_process_details     '(SADABS; Bruker, 2008)'
_exptl_absorpt_correction_T_min     0.672
_exptl_absorpt_correction_T_max     0.843
_exptl_special_details     ?
_diffrn_ambient_temperature     150(2)
_diffrn_radiation_type     MoK\a
_diffrn_radiation_wavelength     0.71073
_diffrn_radiation_source     'fine-focus sealed tube'
_diffrn_radiation_monochromator     'curved graphite'
_diffrn_measurement_device_type     'Bruker Kappa APEXII DUO'
_diffrn_measurement_method     '\f and \w scans'
_diffrn_detector_area_resol_mean     8.3333
_diffrn_reflns_number     4884
_diffrn_reflns_av_R_equivalents     0.0213
_diffrn_reflns_av_sigmaI/netI     0.0195
_diffrn_reflns_theta_min     2.55
_diffrn_reflns_theta_max     27.98
_diffrn_reflns_theta_full     27.98
_diffrn_measured_fraction_theta_max     0.999
_diffrn_measured_fraction_theta_full     0.999
_diffrn_reflns_limit_h_min     -6
_diffrn_reflns_limit_h_max     6
_diffrn_reflns_limit_k_min     -9
_diffrn_reflns_limit_k_max     9
_diffrn_reflns_limit_l_min     -10
_diffrn_reflns_limit_l_max     10
_diffrn_standards_number     ?
_diffrn_standards_interval_count     ?
_diffrn_standards_interval_time     ?
_diffrn_standards_decay_%     ?
_refine_special_details
;
Refinement of <i>F</i>^2^ against ALL reflections. The weighted <i>R</i>-factor
<i>wR</i> and goodness of fit <i>S</i> are based on <i>F</i>^2^, conventional
<i>R</i>-factors <i>R</i> are based on <i>F</i>, with <i>F</i> set to zero for
negative <i>F</i>^2^. The threshold expression of <i>F</i>^2^ >
\s(<i>F</i>^2^) is used only for calculating <i>R</i>-factors(gt) <i>etc</i>.
and is not relevant to the choice of reflections for refinement.
<i>R</i>-factors based on <i>F</i>^2^ are statistically about twice as large
as those based on <i>F</i>, and <i>R</i>- factors based on ALL data will be
even larger.
;
_reflns_number_total     1319
_reflns_number_gt     1254
_reflns_threshold_expression     I>2sigma(I)
_refine_ls_structure_factor_coef     Fsqd
_refine_ls_matrix_type     full
_refine_ls_R_factor_all     0.0152
_refine_ls_R_factor_gt     0.0138
_refine_ls_wR_factor_gt     0.0310
_refine_ls_wR_factor_ref     0.0323
_refine_ls_goodness_of_fit_ref     1.084
_refine_ls_restrained_S_all     1.084
_refine_ls_number_reflns     1319
_refine_ls_number_parameters     48
_refine_ls_number_restraints     0
_refine_ls_hydrogen_treatment     constr
_refine_ls_weighting_scheme     calc
_refine_ls_weighting_details
         'calc w=1/[\s^2^(Fo^2^)+(0.0163P)^2^+0.0136P] where P=(Fo^2^+2Fc^2^)/3'
_atom_sites_solution_hydrogens     geom
_atom_sites_solution_primary     direct
_atom_sites_solution_secondary     difmap
_refine_ls_shift/su_max     0.002
_refine_ls_shift/su_mean     0.000
_refine_diff_density_max     0.584
_refine_diff_density_min     -0.457
_refine_ls_extinction_method     none
_refine_ls_extinction_coef     ?
loop_
    _atom_type_symbol
    _atom_type_description
    _atom_type_scat_dispersion_real
    _atom_type_scat_dispersion_imag
    _atom_type_scat_source
    'C' 'C' 0.0033 0.0016
                         'International Tables Vol C Tables 4.2.6.8 and 6.1.1.4'
    'H' 'H' 0.0000 0.0000
                         'International Tables Vol C Tables 4.2.6.8 and 6.1.1.4'
    'N' 'N' 0.0061 0.0033
                         'International Tables Vol C Tables 4.2.6.8 and 6.1.1.4'
    'O' 'O' 0.0106 0.0060
                         'International Tables Vol C Tables 4.2.6.8 and 6.1.1.4'
    'I' 'I' -0.4742 1.8119
                         'International Tables Vol C Tables 4.2.6.8 and 6.1.1.4'
_computing_data_collection     'APEX2 (Bruker, 2011)'
_computing_cell_refinement     'SAINT (Bruker, 2009)'
_computing_data_reduction     'SAINT (Bruker, 2009)'
_computing_structure_solution     'SHELXS97 (Sheldrick, 2008)'
_computing_structure_refinement     'SHELXL97 (Sheldrick, 2008)'
_computing_molecular_graphics     'XP in SHELXTL (Sheldrick, 2008)'
_computing_publication_material     'SHELXTL (Sheldrick, 2008)'
loop_
    _atom_site_type_symbol
    _atom_site_label
    _atom_site_fract_x
    _atom_site_fract_y
    _atom_site_fract_z
    _atom_site_U_iso_or_equiv
    _atom_site_adp_type
    _atom_site_calc_flag
    _atom_site_refinement_flags
    _atom_site_occupancy
    _atom_site_symmetry_multiplicity
    _atom_site_disorder_assembly
    _atom_site_disorder_group
    I I1 0.63581(3) 0.752733(16) 0.669449(16) 0.01732(5) Uani d . 1 1 . .
    O O1 1.1624(3) 0.3874(2) 0.79532(19) 0.0204(3) Uani d . 1 1 . .
    H H1D 1.0844 0.4856 0.7510 0.031 Uiso calc R 1 1 . .
    N N1 0.7519(4) 0.2059(2) 0.6780(2) 0.0182(4) Uani d . 1 1 . .
    H H1A 0.5779 0.2898 0.7009 0.027 Uiso calc R 1 1 . .
    H H1B 0.7164 0.1061 0.6366 0.027 Uiso calc R 1 1 . .
    H H1C 0.8882 0.2542 0.6011 0.027 Uiso calc R 1 1 . .
    C C1 0.9351(5) 0.3140(3) 0.9069(3) 0.0189(4) Uani d . 1 1 . .
    H H1E 0.7493 0.4085 0.9290 0.023 Uiso calc R 1 1 . .
    H H1F 1.0004 0.2765 1.0146 0.023 Uiso calc R 1 1 . .
    C C2 0.8719(5) 0.1527(3) 0.8344(3) 0.0182(4) Uani d . 1 1 . .
    H H2A 1.0590 0.0596 0.8098 0.022 Uiso calc R 1 1 . .
    H H2B 0.7245 0.0988 0.9174 0.022 Uiso calc R 1 1 . .
loop_
    _atom_site_aniso_label
    _atom_site_aniso_U_11
    _atom_site_aniso_U_22
    _atom_site_aniso_U_33
    _atom_site_aniso_U_12
    _atom_site_aniso_U_13
    _atom_site_aniso_U_23
    I1 0.01634(8) 0.01767(8) 0.01768(8) -0.00360(5) -0.00336(5) 0.00129(5)
    O1 0.0182(7) 0.0167(7) 0.0249(8) -0.0035(6) -0.0021(6) 0.0012(6)
    N1 0.0164(9) 0.0213(9) 0.0175(9) -0.0048(7) -0.0027(7) -0.0022(7)
    C1 0.0218(11) 0.0203(11) 0.0139(10) -0.0046(8) -0.0020(8) 0.0000(8)
    C2 0.0188(10) 0.0176(11) 0.0182(10) -0.0023(8) -0.0058(8) 0.0018(8)
_geom_special_details
;
All e.s.d.'s (except the e.s.d. in the dihedral angle between two l.s. planes)
are estimated using the full covariance matrix. The cell e.s.d.'s are taken
into account individually in the estimation of e.s.d.'s in distances, angles
and torsion angles; correlations between e.s.d.'s in cell parameters are only
used when they are defined by crystal symmetry. An approximate (isotropic)
treatment of cell e.s.d.'s is used for estimating e.s.d.'s involving l.s.
planes.
;
loop_
    _geom_bond_atom_site_label_1
    _geom_bond_atom_site_label_2
    _geom_bond_site_symmetry_2
    _geom_bond_distance
    _geom_bond_publ_flag
    O1 C1 . 1.425(3) ?
    O1 H1D . 0.8400 ?
    N1 C2 . 1.490(3) ?
    N1 H1A . 0.9100 ?
    N1 H1B . 0.9100 ?
    N1 H1C . 0.9100 ?
    C1 C2 . 1.505(3) ?
    C1 H1E . 0.9900 ?
    C1 H1F . 0.9900 ?
    C2 H2A . 0.9900 ?
    C2 H2B . 0.9900 ?
loop_
    _geom_angle_atom_site_label_1
    _geom_angle_atom_site_label_2
    _geom_angle_atom_site_label_3
    _geom_angle_site_symmetry_1
    _geom_angle_site_symmetry_3
    _geom_angle
    _geom_angle_publ_flag
    C1 O1 H1D . . 109.5 ?
    C2 N1 H1A . . 109.5 ?
    C2 N1 H1B . . 109.5 ?
    H1A N1 H1B . . 109.5 ?
    C2 N1 H1C . . 109.5 ?
    H1A N1 H1C . . 109.5 ?
    H1B N1 H1C . . 109.5 ?
    O1 C1 C2 . . 110.92(17) ?
    O1 C1 H1E . . 109.5 ?
    C2 C1 H1E . . 109.5 ?
    O1 C1 H1F . . 109.5 ?
    C2 C1 H1F . . 109.5 ?
    H1E C1 H1F . . 108.0 ?
    N1 C2 C1 . . 111.23(16) ?
    N1 C2 H2A . . 109.4 ?
    C1 C2 H2A . . 109.4 ?
    N1 C2 H2B . . 109.4 ?
    C1 C2 H2B . . 109.4 ?
    H2A C2 H2B . . 108.0 ?
loop_
    _geom_torsion_atom_site_label_1
    _geom_torsion_atom_site_label_2
    _geom_torsion_atom_site_label_3
    _geom_torsion_atom_site_label_4
    _geom_torsion_site_symmetry_1
    _geom_torsion_site_symmetry_2
    _geom_torsion_site_symmetry_3
    _geom_torsion_site_symmetry_4
    _geom_torsion
    _geom_torsion_publ_flag
    O1 C1 C2 N1 . . . . -63.2(2) ?
loop_
    _geom_hbond_atom_site_label_D
    _geom_hbond_atom_site_label_H
    _geom_hbond_atom_site_label_A
    _geom_hbond_site_symmetry_A
    _geom_hbond_distance_DH
    _geom_hbond_distance_HA
    _geom_hbond_distance_DA
    _geom_hbond_angle_DHA
    N1 H1A O1 1_455 0.91 1.93 2.800(2) 158.1
    N1 H1B I1 1_545 0.91 2.75 3.5825(18) 151.8
    N1 H1C I1 2_766 0.91 2.78 3.6322(18) 155.4
    O1 H1D I1 1 0.84 2.72 3.5100(15) 157.1
data_Global
_journal_date_recd_electronic     2014-04-17
_journal_date_accepted     2014-04-28
_journal_name_full     'Acta Crystallographica, Section E'
_journal_year     2014
_journal_volume     70
_journal_issue      6
_journal_page_first     o628
_journal_page_last     o628
_journal_paper_category     QO
_journal_paper_doi     10.1107/S1600536814009581
_journal_coeditor_code     ZL2586
_publ_contact_author_name     'Thomas Werner'
_publ_contact_author_address
;
Leibniz-Institut f\"ur Katalyse e. V. an der Universit\"at Rostock
Albert-Einstein-Strasse 29a
18059 Rostock
Germany
;
_publ_contact_author_email     'thomas.werner@catalysis.de'
_publ_contact_author_fax     '+49(381)1281-1326'
_publ_contact_author_phone     '+49(381)1281-326'
_publ_section_title
;
2-Hydroxyethylammonium iodide
;
loop_
    _publ_author_name
    _publ_author_address
    'Kohrt, Christina'
;
Leibniz-Institut f\"ur Katalyse e. V. an der Universit\"at Rostock
Albert-Einstein-Strasse 29a
18059 Rostock
Germany
;
    'Spannenberg, Anke'
;
Leibniz-Institut f\"ur Katalyse e. V. an der Universit\"at Rostock
Albert-Einstein-Strasse 29a
18059 Rostock
Germany
;
    'Werner, Thomas'
;
Leibniz-Institut f\"ur Katalyse e. V. an der Universit\"at Rostock
Albert-Einstein-Strasse 29a
18059 Rostock
Germany
;
_iucr_refine_instructions_details
;
TITL AX0491 in P-1
CELL 0.71073 4.6557 7.5432 8.1787 85.235 78.091 77.544
ZERR 2.00 0.0004 0.0006 0.0007 0.002 0.002 0.002
LATT 1
SFAC C  H  N  O  I
UNIT 4 16 2 2 2
L.S. 14
ACTA
BOND $H
OMIT -4 56
EQIV $1 -1+X, Y, Z
HTAB N1 O1_$1
EQIV $2 X, -1+Y, Z
HTAB N1 I1_$2
EQIV $3 2-X, 1-Y, 1-Z
HTAB N1 I1_$3
EQIV $4 X, Y, Z
HTAB O1 I1_$4
FMAP 2
PLAN -5
CONF
TEMP -123.160
WGHT    0.016300    0.013600
FVAR       0.28049
I1    5    0.635812    0.752733    0.669449    11.00000    0.01634    0.01767 =
         0.01768    0.00129   -0.00336   -0.00360
O1    4    1.162384    0.387407    0.795321    11.00000    0.01822    0.01675 =
         0.02491    0.00120   -0.00215   -0.00347
AFIX 147
H1D   2    1.084385    0.485618    0.751024    11.00000   -1.50000
AFIX   0
N1    3    0.751909    0.205891    0.678033    11.00000    0.01644    0.02128 =
         0.01745   -0.00222   -0.00266   -0.00483
AFIX 137
H1A   2    0.577859    0.289800    0.700914    11.00000   -1.50000
H1B   2    0.716376    0.106115    0.636568    11.00000   -1.50000
H1C   2    0.888226    0.254217    0.601147    11.00000   -1.50000
AFIX   0
C1    1    0.935106    0.313970    0.906912    11.00000    0.02179    0.02034 =
         0.01390   -0.00004   -0.00203   -0.00458
AFIX  23
H1E   2    0.749263    0.408453    0.929024    11.00000   -1.20000
H1F   2    1.000402    0.276530    1.014604    11.00000   -1.20000
AFIX   0
C2    1    0.871887    0.152738    0.834372    11.00000    0.01879    0.01755 =
         0.01825    0.00176   -0.00581   -0.00233
AFIX  23
H2A   2    1.058960    0.059567    0.809772    11.00000   -1.20000
H2B   2    0.724476    0.098762    0.917392    11.00000   -1.20000
HKLF 4 1 1 0 0 0 1 0 0 0 1
REM  AX0491_multiscan_t in P-1
REM R1 =  0.0138 for   1254 Fo > 4sig(Fo)  and  0.0152 for all   1319 data
REM     48 parameters refined using      0 restraints
END
WGHT      0.0163      0.0136
REM Highest difference peak  0.584,  deepest hole -0.457,  1-sigma level  0.090
Q1    1   0.5146  0.8392  0.6390  11.00000  0.05    0.58
Q2    1   0.7719  0.6657  0.6975  11.00000  0.05    0.55
Q3    1   0.7960  0.8967  0.5381  11.00000  0.05    0.38
Q4    1   0.6510  0.7953  0.7848  11.00000  0.05    0.38
Q5    1   0.5572  0.6767  0.6466  11.00000  0.05    0.37
;
