# Supplementary material for: 2-Hy­droxy­ethyl­ammonium iodide
Source: Acta Crystallogr Sect E Struct Rep Online. 2014 May 3;70(Pt 6):o628. doi: 10.1107/S1600536814009581 (PMC4051054; doi:10.1107/S1600536814009581)
Supplement: Supplementary file 2 [file e-70-0o628-Isup2.hkl]

# 
# h,k,l, Fc-squared, Fo-squared, sigma(Fo-squared) and status flag 
# 
data_I
_shelx_title ' AX0491_multiscan_t in P-1' 
_shelx_refln_list_code          4 
_shelx_F_calc_maximum      109.91 
_exptl_crystal_F_000       176.00 
_reflns_d_resolution_high  0.7575 
 
loop_ 
 _symmetry_equiv_pos_as_xyz 
 'x, y, z' 
 '-x, -y, -z' 
 
_cell_length_a     4.6557 
_cell_length_b     7.5432 
_cell_length_c     8.1787 
_cell_angle_alpha  85.235 
_cell_angle_beta   78.091 
_cell_angle_gamma  77.544 
 
_shelx_F_squared_multiplier     1.000 
 
loop_ 
 _refln_index_h 
 _refln_index_k 
 _refln_index_l 
 _refln_F_squared_calc 
 _refln_F_squared_meas 
 _refln_F_squared_sigma 
 _refln_observed_status 
   1   0   0     1248.94     1346.28     17.67 o 
   2   0   0      345.65      359.21      6.91 o 
   3   0   0     1823.04     1781.36     18.41 o 
   4   0   0     2080.72     1995.88     26.00 o 
   5   0   0      186.45      199.53     10.53 o 
  -5   1   0     1170.63     1191.74     26.44 o 
  -4   1   0       70.55       78.42      4.88 o 
  -3   1   0     1199.87     1190.35     14.51 o 
  -2   1   0     5659.21     5579.27     45.40 o 
  -1   1   0     2113.35     2242.09     18.74 o 
   0   1   0       14.01       10.80      2.67 o 
   1   1   0     3595.50     3873.80     35.44 o 
   2   1   0     5952.48     6023.82     50.10 o 
   3   1   0      853.70      860.82     13.21 o 
   4   1   0       59.75       59.60      6.82 o 
   5   1   0     1232.71     1242.46     35.03 o 
  -5   2   0       94.65      101.22     22.31 o 
  -4   2   0     1775.37     1741.87     23.40 o 
  -3   2   0     1710.19     1700.54     19.10 o 
  -2   2   0        0.14       -1.96      0.98 o 
  -1   2   0     1097.08     1071.21     10.58 o 
   0   2   0    11378.46    10862.88    136.82 o 
   1   2   0     4719.60     4748.83     55.50 o 
   2   2   0      591.84      618.40      8.45 o 
   3   2   0     2975.70     2928.14     30.74 o 
   4   2   0     1383.15     1402.50     18.78 o 
   5   2   0      296.40      295.06     10.97 o 
   6   2   0      122.59      126.71      9.78 o 
  -5   3   0      651.62      636.20     26.21 o 
  -4   3   0      103.45       93.27      6.50 o 
  -3   3   0      781.47      757.79     11.31 o 
  -2   3   0     4967.43     4962.62     42.77 o 
  -1   3   0     1476.44     1433.92     12.62 o 
   0   3   0       23.16       25.30      2.66 o 
   1   3   0     2832.32     2799.77     34.67 o 
   2   3   0     4618.99     4570.12     37.61 o 
   3   3   0      889.89      879.21     13.16 o 
   4   3   0      227.34      239.41      7.69 o 
   5   3   0      985.27      989.92     21.17 o 
  -4   4   0      886.49      896.15     18.54 o 
  -3   4   0     1207.27     1216.94     17.98 o 
  -2   4   0        8.69        8.00      1.63 o 
  -1   4   0     2076.34     2035.99     17.48 o 
   0   4   0     3549.21     3492.99     38.65 o 
   1   4   0     2488.33     2550.25     25.41 o 
   2   4   0       74.76       75.11      2.78 o 
   3   4   0     3342.93     3328.06     38.98 o 
   4   4   0     1146.36     1149.67     18.86 o 
   5   4   0      146.55      152.41     10.04 o 
  -4   5   0       51.90       53.59     12.17 o 
  -3   5   0      474.58      476.95     12.32 o 
  -2   5   0     2503.38     2407.77     32.32 o 
  -1   5   0     1395.31     1376.33     16.39 o 
   0   5   0      113.27      124.64      4.99 o 
   1   5   0     2313.83     2294.25     39.59 o 
   2   5   0     1782.05     1784.41     25.98 o 
   3   5   0     1017.62      984.38     19.79 o 
   4   5   0      224.30      221.36      9.80 o 
   5   5   0      960.01      939.58     24.24 o 
  -3   6   0      414.96      417.81     14.08 o 
  -2   6   0       59.03       47.47      4.59 o 
  -1   6   0     1410.09     1420.92     19.00 o 
   0   6   0     2247.76     2250.78     29.50 o 
   1   6   0      864.75      881.76     15.25 o 
   2   6   0       58.28       58.31      3.89 o 
   3   6   0     1845.61     1788.33     51.92 o 
   4   6   0     1076.12     1045.04     31.52 o 
   5   6   0       63.78       77.12     14.04 o 
  -3   7   0      371.70      360.61     14.01 o 
  -2   7   0      959.37      929.86     24.02 o 
  -1   7   0      818.47      801.97     21.08 o 
   0   7   0       28.00       32.17      3.97 o 
   1   7   0     1800.90     1785.11     25.97 o 
   2   7   0      949.94      956.19     20.57 o 
   3   7   0      325.48      330.07     11.95 o 
   4   7   0       68.83       77.66      9.53 o 
   5   7   0      688.57      695.25     27.84 o 
  -2   8   0        1.88       -2.26      3.38 o 
  -1   8   0      512.70      498.91     23.67 o 
   0   8   0     1148.27     1134.93     28.03 o 
   1   8   0      476.52      475.89     12.51 o 
   2   8   0      102.65       95.36     10.78 o 
   3   8   0      821.20      816.83     26.56 o 
   4   8   0      727.45      746.22     25.67 o 
  -1   9   0      274.84      270.74     22.12 o 
   0   9   0        6.30        1.75      7.41 o 
   1   9   0      792.46      795.23     23.96 o 
   2   9   0      798.93      789.95     35.84 o 
   3   9   0       50.43       57.70     16.01 o 
  -3  -9   1      695.53      701.93     18.29 o 
  -2  -9   1      360.53      374.29     19.29 o 
  -1  -9   1        0.54       -2.48      4.29 o 
   0  -9   1      488.28      525.46     25.80 o 
   1  -9   1      815.99      823.46     33.48 o 
  -4  -8   1      646.63      625.73     23.77 o 
  -3  -8   1        0.43       -3.43      3.69 o 
  -2  -8   1      837.82      853.46     22.75 o 
  -1  -8   1      900.56      914.49     19.39 o 
   0  -8   1      519.96      538.89     15.69 o 
   1  -8   1       56.29       63.13      8.05 o 
   2  -8   1      542.69      558.48     21.72 o 
  -4  -7   1      351.91      348.26     17.92 o 
  -3  -7   1     1072.96     1117.36     30.25 o 
  -2  -7   1      974.29      985.45     16.37 o 
  -1  -7   1       46.23       43.57      4.38 o 
   0  -7   1      923.33      933.25     17.30 o 
   1  -7   1     1345.54     1350.64     25.48 o 
   2  -7   1      480.22      476.79     16.53 o 
   3  -7   1      265.96      265.41     11.89 o 
  -5  -6   1      524.55      553.25     18.64 o 
  -4  -6   1      903.35      912.60     29.87 o 
  -3  -6   1       28.05       25.80      5.47 o 
  -2  -6   1     1826.92     1857.55     28.04 o 
  -1  -6   1     2285.57     2219.10     29.38 o 
   0  -6   1      670.70      663.72     13.88 o 
   1  -6   1      155.97      161.72      6.02 o 
   2  -6   1      961.69      972.56     17.73 o 
   3  -6   1      929.32      908.50     21.45 o 
  -5  -5   1        3.44        0.21      4.39 o 
  -4  -5   1      847.39      808.14     20.03 o 
  -3  -5   1     1259.32     1212.02     23.37 o 
  -2  -5   1     1881.01     1895.72     27.91 o 
  -1  -5   1       76.67       74.58      2.56 o 
   0  -5   1     2471.63     2506.23     30.88 o 
   1  -5   1     2225.49     2182.77     23.69 o 
   2  -5   1      618.23      616.54     12.57 o 
   3  -5   1      229.93      235.61     14.99 o 
   4  -5   1      999.66     1010.17     30.24 o 
  -5  -4   1      850.55      810.53     33.43 o 
  -4  -4   1      975.59      976.07     19.48 o 
  -3  -4   1        7.39        5.91      7.94 o 
  -2  -4   1     2104.48     2076.51     27.44 o 
  -1  -4   1     5256.53     5256.79     49.85 o 
   0  -4   1     1303.93     1297.69     17.62 o 
   1  -4   1      645.48      662.44      7.42 o 
   2  -4   1     1712.62     1680.69     19.08 o 
   3  -4   1     1486.37     1562.62     20.59 o 
   4  -4   1      139.21      137.81      8.63 o 
  -5  -3   1       32.55       36.55      8.43 o 
  -4  -3   1     1433.93     1446.84     19.48 o 
  -3  -3   1     2313.13     2288.89     27.90 o 
  -2  -3   1     1288.46     1285.27     28.11 o 
  -1  -3   1        1.41        0.17      1.73 o 
   0  -3   1     4104.52     4128.81     33.72 o 
   1  -3   1     5663.68     5687.72     42.82 o 
   2  -3   1      314.41      312.86      4.94 o 
   3  -3   1      242.49      246.92      6.30 o 
   4  -3   1     1493.00     1481.70     24.51 o 
   5  -3   1      686.42      699.35     27.06 o 
  -5  -2   1      979.05      961.12     21.07 o 
  -4  -2   1     1282.46     1273.39     20.40 o 
  -3  -2   1       32.99       40.70      2.90 o 
  -2  -2   1     2317.02     2250.47     23.39 o 
  -1  -2   1     9035.73     9265.26     91.07 o 
   0  -2   1     2198.26     2243.13     18.80 o 
   1  -2   1     1170.91     1181.43     11.56 o 
   2  -2   1     3880.11     3902.43     31.50 o 
   3  -2   1     1937.62     1951.09     19.82 o 
   4  -2   1       72.30       80.69      4.58 o 
   5  -2   1      116.56      124.40     10.15 o 
  -5  -1   1       20.25       18.28      5.24 o 
  -4  -1   1     1023.17     1003.51     17.37 o 
  -3  -1   1     4554.84     4495.92     44.72 o 
  -2  -1   1      642.67      626.13      7.84 o 
  -1  -1   1      364.56      355.64      5.64 o 
   0  -1   1     1732.11     1863.86     26.64 o 
   1  -1   1    12080.21    12273.21    108.74 o 
   2  -1   1      594.79      621.30      7.92 o 
   3  -1   1      721.27      706.44      9.40 o 
   4  -1   1     1833.91     1851.18     24.78 o 
   5  -1   1      896.86      917.55     22.56 o 
  -5   0   1      886.01      877.17     24.58 o 
  -4   0   1     1001.39      960.37     15.75 o 
  -3   0   1        2.53        3.23      1.45 o 
  -2   0   1     3091.55     3069.76     28.45 o 
  -1   0   1    12044.24    11983.34     98.72 o 
   0   0   1     1091.31     1125.87     25.55 o 
   1   0   1      758.82      784.29     17.48 o 
   2   0   1     6239.60     6274.73     48.46 o 
   3   0   1     2832.81     2859.20     26.99 o 
   4   0   1       15.26       20.01      3.01 o 
   5   0   1      230.17      218.73     11.63 o 
  -5   1   1        3.38       -0.10      4.07 o 
  -4   1   1      588.11      566.58     13.27 o 
  -3   1   1     4093.06     3946.29     37.65 o 
  -2   1   1     1528.77     1530.41     15.97 o 
  -1   1   1     1854.75     1887.76     21.62 o 
   0   1   1     2923.96     3196.09     39.71 o 
   1   1   1     6546.79     6802.85     53.09 o 
   2   1   1     1476.40     1502.07     16.38 o 
   3   1   1      849.67      845.14     11.47 o 
   4   1   1     2589.39     2500.02     32.96 o 
   5   1   1      750.20      739.66     17.76 o 
   6   1   1        7.57        9.33      4.44 o 
  -5   2   1      862.16      877.07     68.25 o 
  -4   2   1      486.07      477.59     10.57 o 
  -3   2   1       15.97       18.36      2.42 o 
  -2   2   1     1672.86     1632.30     18.89 o 
  -1   2   1     8947.58     9135.36     67.65 o 
   0   2   1     1366.50     1375.38     12.00 o 
   1   2   1     1386.18     1427.36     13.48 o 
   2   2   1     4869.30     4864.88     42.79 o 
   3   2   1     3066.31     3004.79     31.27 o 
   4   2   1       66.59       70.82      4.24 o 
   5   2   1      596.58      602.75     15.73 o 
   6   2   1      531.87      533.91     16.58 o 
  -5   3   1        1.75       -2.07      5.87 o 
  -4   3   1      657.56      650.46     16.38 o 
  -3   3   1     2222.11     2247.95     28.00 o 
  -2   3   1     1250.37     1283.51     12.82 o 
  -1   3   1      476.46      503.06      5.82 o 
   0   3   1     6543.47     6451.97     50.84 o 
   1   3   1     2320.69     2272.73     22.64 o 
   2   3   1      644.48      666.93      8.21 o 
   3   3   1      417.52      413.69      7.51 o 
   4   3   1     2559.38     2556.72     29.19 o 
   5   3   1      747.54      730.94     17.56 o 
   6   3   1        3.10        2.40      5.05 o 
  -4   4   1      320.91      329.72     14.14 o 
  -3   4   1       69.83       73.59      5.17 o 
  -2   4   1     1259.77     1252.94     15.59 o 
  -1   4   1     3325.32     3345.44     26.83 o 
   0   4   1     1638.92     1658.27     20.55 o 
   1   4   1     1103.50     1103.54     15.12 o 
   2   4   1     4677.65     4694.85     40.62 o 
   3   4   1     1342.56     1337.41     17.42 o 
   4   4   1      153.89      163.31      8.57 o 
   5   4   1      604.58      591.85     15.69 o 
  -4   5   1      574.46      558.37     17.05 o 
  -3   5   1     1311.52     1304.57     31.89 o 
  -2   5   1      446.96      435.60      9.57 o 
  -1   5   1      118.25      119.59      4.35 o 
   0   5   1     3628.65     3658.74     41.42 o 
   1   5   1     2211.48     2137.30     30.51 o 
   2   5   1      202.59      196.29      5.94 o 
   3   5   1      504.23      517.32     11.56 o 
   4   5   1     1502.04     1545.76     23.30 o 
   5   5   1      678.66      679.36     17.17 o 
  -3   6   1       27.52       28.72      6.15 o 
  -2   6   1     1270.45     1239.49     28.22 o 
  -1   6   1     1118.24     1086.68     20.10 o 
   0   6   1      664.34      673.50     12.72 o 
   1   6   1      300.51      311.81     10.04 o 
   2   6   1     3337.60     3385.99     83.95 o 
   3   6   1      927.24      927.72     21.46 o 
   4   6   1       17.72       20.21      5.85 o 
   5   6   1      343.08      338.46     14.17 o 
  -3   7   1      784.53      783.85     24.58 o 
  -2   7   1      224.08      237.47      9.92 o 
  -1   7   1      142.03      131.57      5.87 o 
   0   7   1     1639.29     1611.02     33.03 o 
   1   7   1     1233.52     1242.19     20.01 o 
   2   7   1      124.86      130.10     10.02 o 
   3   7   1      489.04      503.04     28.09 o 
   4   7   1      863.46      827.69     26.95 o 
   5   7   1      402.49      422.74     21.23 o 
  -2   8   1      707.81      730.08     18.06 o 
  -1   8   1      674.64      627.48     26.64 o 
   0   8   1      120.39      123.23     10.45 o 
   1   8   1      126.64      136.40     11.74 o 
   2   8   1     1277.03     1204.52     39.75 o 
   3   8   1      934.24      956.02     32.28 o 
   4   8   1        1.32       -5.08      4.19 o 
  -1   9   1      113.32      113.40     14.81 o 
   0   9   1      814.74      735.26     23.37 o 
   1   9   1      565.03      583.39     20.21 o 
   2   9   1       35.91       30.31      7.47 o 
   3   9   1      266.99      291.06     26.69 o 
  -2  -9   2       31.67       39.02     11.69 o 
  -1  -9   2      778.27      750.29     36.35 o 
   0  -9   2      588.09      569.50     23.78 o 
   1  -9   2       97.59       94.13     14.00 o 
  -3  -8   2      647.35      664.14     34.64 o 
  -2  -8   2      976.65      960.26     18.86 o 
  -1  -8   2      285.35      273.22     12.37 o 
   0  -8   2      382.23      397.33     18.51 o 
   1  -8   2      669.40      685.30     28.42 o 
   2  -8   2      417.93      441.56     13.84 o 
  -4  -7   2      585.76      655.47     25.80 o 
  -3  -7   2      308.31      349.66     15.76 o 
  -2  -7   2       61.67       64.51      4.74 o 
  -1  -7   2     1427.53     1413.87     25.29 o 
   0  -7   2     1410.08     1394.71     25.82 o 
   1  -7   2      156.06      164.96     12.36 o 
   2  -7   2      475.30      493.91     14.34 o 
   3  -7   2      643.85      668.64     18.74 o 
  -5  -6   2      419.97      481.05     18.01 o 
  -4  -6   2       33.42       32.79      7.50 o 
  -3  -6   2     1554.28     1639.75     41.31 o 
  -2  -6   2     1290.19     1328.47     25.33 o 
  -1  -6   2      596.70      592.14     13.53 o 
   0  -6   2      604.02      602.63     12.67 o 
   1  -6   2     2000.48     2010.81     25.57 o 
   2  -6   2      667.59      676.42     13.11 o 
   3  -6   2       51.93       40.54      5.85 o 
  -5  -5   2      678.47      687.35     21.48 o 
  -4  -5   2     1103.15     1111.06     25.52 o 
  -3  -5   2      405.28      411.83     12.56 o 
  -2  -5   2      311.64      315.96      9.95 o 
  -1  -5   2     2004.65     1948.78     21.77 o 
   0  -5   2     2611.80     2560.06     23.70 o 
   1  -5   2      362.32      354.48      7.92 o 
   2  -5   2      982.08      991.60     15.77 o 
   3  -5   2     1429.59     1414.02     21.39 o 
   4  -5   2      396.53      416.26     17.80 o 
  -5  -4   2      369.46      334.28     21.61 o 
  -4  -4   2        6.22       12.22      3.96 o 
  -3  -4   2     2459.37     2451.21     34.56 o 
  -2  -4   2     2898.52     2963.50     38.44 o 
  -1  -4   2      347.38      329.71      5.32 o 
   0  -4   2      826.59      818.95      8.61 o 
   1  -4   2     3538.47     3469.03     31.17 o 
   2  -4   2     1880.70     1893.84     21.26 o 
   3  -4   2        2.57        3.88      2.15 o 
   4  -4   2      306.27      318.88     10.67 o 
  -5  -3   2      761.71      723.32     49.06 o 
  -4  -3   2     1459.96     1476.44     22.32 o 
  -3  -3   2      615.09      650.85     13.11 o 
  -2  -3   2      810.22      867.14     12.66 o 
  -1  -3   2     3263.58     3168.77     30.42 o 
   0  -3   2     3413.83     3392.07     32.10 o 
   1  -3   2      475.32      487.37      6.88 o 
   2  -3   2      977.19     1011.11     11.72 o 
   3  -3   2     3069.46     3074.88     32.03 o 
   4  -3   2      704.49      709.05     13.86 o 
   5  -3   2       44.40       38.70     24.72 o 
  -5  -2   2      213.40      231.97     15.89 o 
  -4  -2   2       42.92       49.98      5.10 o 
  -3  -2   2     1741.28     1708.79     22.87 o 
  -2  -2   2     6604.20     6829.11     70.55 o 
  -1  -2   2      181.49      174.47      4.65 o 
   0  -2   2     2502.00     2461.68     22.20 o 
   1  -2   2     4496.18     4281.33     35.25 o 
   2  -2   2     3207.84     3254.49     28.70 o 
   3  -2   2        4.85        4.53      1.58 o 
   4  -2   2      701.87      720.38     12.07 o 
   5  -2   2      877.68      883.15     45.31 o 
  -5  -1   2      803.33      796.92     23.50 o 
  -4  -1   2     1714.29     1668.22     24.92 o 
  -3  -1   2      410.18      402.48      7.94 o 
  -2  -1   2      702.69      712.75      9.01 o 
  -1  -1   2     4840.89     4808.92     55.78 o 
   0  -1   2     6666.46     6837.41     57.19 o 
   1  -1   2        6.65       -0.72      0.96 o 
   2  -1   2      812.08      806.44     10.41 o 
   3  -1   2     3791.47     3857.57     35.90 o 
   4  -1   2     1353.33     1339.32     19.99 o 
   5  -1   2       97.25      104.14      7.35 o 
  -5   0   2      247.51      240.43     12.89 o 
  -4   0   2      272.21      266.53      9.83 o 
  -3   0   2     1272.60     1221.31     15.11 o 
  -2   0   2     5175.31     5300.74     42.69 o 
  -1   0   2     1161.88     1174.07     11.72 o 
   0   0   2     4664.57     4661.02     44.69 o 
   1   0   2     7719.81     7783.13     58.64 o 
   2   0   2     2699.90     2738.14     22.88 o 
   3   0   2        1.02        0.70      1.10 o 
   4   0   2     1034.00     1010.30     17.29 o 
   5   0   2     1233.32     1212.55     35.79 o 
   6   0   2      207.91      210.75     10.35 o 
  -5   1   2      551.08      561.92     28.09 o 
  -4   1   2     2001.54     1943.68     32.38 o 
  -3   1   2      202.61      206.52      8.98 o 
  -2   1   2      979.67     1000.95     11.64 o 
  -1   1   2     3794.90     3708.84     35.73 o 
   0   1   2     7372.57     7438.01     69.07 o 
   1   1   2        6.01        1.28      1.23 o 
   2   1   2     1900.38     1966.45     17.39 o 
   3   1   2     3136.05     3113.92     29.25 o 
   4   1   2     1314.54     1297.22     20.36 o 
   5   1   2       12.12       21.83      4.27 o 
   6   1   2      743.99      761.32     27.52 o 
  -5   2   2      225.05      220.90     18.94 o 
  -4   2   2      224.46      221.98     14.16 o 
  -3   2   2     1588.05     1606.18     20.73 o 
  -2   2   2     2647.06     2627.95     36.79 o 
  -1   2   2      679.66      712.16      8.80 o 
   0   2   2     1433.03     1453.24     15.54 o 
   1   2   2    11352.54    11613.06     89.68 o 
   2   2   2     2091.27     2085.90     20.19 o 
   3   2   2       35.39       33.38      2.62 o 
   4   2   2     1090.84     1084.14     15.62 o 
   5   2   2     1233.78     1190.81     23.76 o 
   6   2   2      201.35      195.65     11.39 o 
  -4   3   2     1335.81     1303.40     26.55 o 
  -3   3   2      304.69      311.98      8.33 o 
  -2   3   2     1144.50     1177.69     14.31 o 
  -1   3   2     3674.90     3537.34     32.66 o 
   0   3   2     2048.34     2061.76     17.94 o 
   1   3   2      492.61      497.92      5.93 o 
   2   3   2     2165.78     2154.41     20.74 o 
   3   3   2     3468.75     3503.64     33.39 o 
   4   3   2      618.71      620.83     12.37 o 
   5   3   2        0.54        3.17      3.09 o 
   6   3   2      726.06      766.68     27.07 o 
  -4   4   2       74.68       86.27      8.12 o 
  -3   4   2     1380.16     1380.89     24.56 o 
  -2   4   2     1677.37     1687.49     21.58 o 
  -1   4   2      132.77      127.61      3.76 o 
   0   4   2      793.76      781.56      7.83 o 
   1   4   2     5885.48     5914.90     55.84 o 
   2   4   2     1891.12     1906.17     20.66 o 
   3   4   2       20.31       22.67      2.50 o 
   4   4   2     1399.19     1362.93     20.94 o 
   5   4   2      900.74      926.48     20.26 o 
   6   4   2      143.60      148.29     13.19 o 
  -4   5   2      567.79      585.68     17.70 o 
  -3   5   2      217.66      195.22     12.12 o 
  -2   5   2      402.98      406.33     12.27 o 
  -1   5   2     3615.24     3577.84     39.27 o 
   0   5   2      901.29      883.39      9.91 o 
   1   5   2       41.67       44.40      2.18 o 
   2   5   2      884.43      843.05     17.74 o 
   3   5   2     2884.64     2848.42     34.98 o 
   4   5   2      453.87      486.95     11.27 o 
   5   5   2       17.20       16.91      4.53 o 
  -3   6   2      772.63      807.71     24.75 o 
  -2   6   2      855.78      859.67     25.93 o 
  -1   6   2       83.77       81.83      6.02 o 
   0   6   2      701.76      694.22     18.38 o 
   1   6   2     2678.38     2637.05     37.15 o 
   2   6   2     1023.90     1046.16     19.75 o 
   3   6   2        0.13        3.52      2.94 o 
   4   6   2     1144.18     1107.97     29.02 o 
   5   6   2      762.70      787.58     19.00 o 
  -3   7   2       47.50       48.52      7.80 o 
  -2   7   2      114.07      109.60      9.27 o 
  -1   7   2     1874.73     1777.90     26.73 o 
   0   7   2      827.59      812.98     22.25 o 
   1   7   2       14.30       10.01      4.35 o 
   2   7   2      663.55      640.66     26.61 o 
   3   7   2     1138.90     1131.97     24.71 o 
   4   7   2      481.45      466.34     16.42 o 
   5   7   2       41.25       44.49      9.02 o 
  -2   8   2      327.08      331.78     14.53 o 
  -1   8   2       43.21       44.84      9.43 o 
   0   8   2      372.27      342.79     17.89 o 
   1   8   2     1337.82     1307.96     30.08 o 
   2   8   2      537.38      531.28     55.54 o 
   3   8   2       11.23       11.20      3.86 o 
   4   8   2      576.00      601.91     19.02 o 
  -1   9   2      571.68      552.17     28.34 o 
   0   9   2      558.61      569.37     25.87 o 
   1   9   2        3.14        2.00      4.98 o 
   2   9   2      622.35      589.53     29.34 o 
   3   9   2      420.62      409.02     31.01 o 
  -2  -9   3      534.67      553.79     34.32 o 
  -1  -9   3      502.66      529.11     22.80 o 
   0  -9   3       57.65       48.36      9.89 o 
  -3  -8   3      600.03      642.01     19.55 o 
  -2  -8   3       32.36       34.02      4.85 o 
  -1  -8   3      421.24      427.37     19.12 o 
   0  -8   3      912.48      908.94     29.08 o 
   1  -8   3      422.01      438.66     11.68 o 
   2  -8   3        1.87        2.12      4.51 o 
  -4  -7   3      131.72      149.98     14.62 o 
  -3  -7   3      263.25      261.33     16.27 o 
  -2  -7   3     1388.35     1361.80     24.50 o 
  -1  -7   3      613.78      586.67     12.58 o 
   0  -7   3       93.48       91.94      5.17 o 
   1  -7   3      756.41      777.04     15.60 o 
   2  -7   3     1232.72     1261.90     22.75 o 
   3  -7   3      169.04      168.07     12.09 o 
  -4  -6   3      916.17      905.73     32.41 o 
  -3  -6   3     1034.07     1015.68     30.89 o 
  -2  -6   3      110.66      107.43      7.22 o 
  -1  -6   3     1211.90     1198.53     19.07 o 
   0  -6   3     1738.17     1697.48     22.58 o 
   1  -6   3      659.61      660.99     12.52 o 
   2  -6   3        3.14        0.47      2.45 o 
   3  -6   3      692.60      719.41     21.35 o 
  -5  -5   3      414.35      390.59     24.28 o 
  -4  -5   3       77.13       86.55      8.35 o 
  -3  -5   3      306.98      308.25      9.90 o 
  -2  -5   3     2369.94     2313.98     32.81 o 
  -1  -5   3     1472.33     1488.14     21.57 o 
   0  -5   3        3.67        1.51      1.86 o 
   1  -5   3     1093.51     1134.34     21.16 o 
   2  -5   3     2089.53     2090.92     27.22 o 
   3  -5   3      565.58      586.10     13.15 o 
   4  -5   3      143.37      150.88     10.72 o 
  -5  -4   3      117.61      109.05     14.49 o 
  -4  -4   3     1190.03     1169.13     26.96 o 
  -3  -4   3     1392.06     1465.01     24.60 o 
  -2  -4   3      178.81      186.94      6.71 o 
  -1  -4   3     1982.70     1969.95     22.53 o 
   0  -4   3     4093.96     3999.58     55.40 o 
   1  -4   3      921.26      899.34     12.15 o 
   2  -4   3       61.05       62.04      3.70 o 
   3  -4   3      708.78      759.96     12.63 o 
   4  -4   3     1224.84     1217.12     27.27 o 
  -5  -3   3      804.38      854.89     35.97 o 
  -4  -3   3       26.69       23.90      5.00 o 
  -3  -3   3      746.67      738.39     14.90 o 
  -2  -3   3     2018.42     2013.23     24.97 o 
  -1  -3   3     3313.73     3357.25     33.30 o 
   0  -3   3        0.73        2.45      1.28 o 
   1  -3   3     2225.40     2192.44     20.45 o 
   2  -3   3     2920.18     2925.55     27.07 o 
   3  -3   3     1004.51     1026.50     14.64 o 
   4  -3   3      216.14      207.98      9.81 o 
   5  -3   3      640.81      686.76     33.56 o 
  -5  -2   3      135.02      136.77     11.30 o 
  -4  -2   3     1359.36     1336.05     25.50 o 
  -3  -2   3     1906.80     2001.90     26.54 o 
  -2  -2   3       30.60       29.60      3.15 o 
  -1  -2   3     1995.89     1965.95     24.76 o 
   0  -2   3     6774.99     6674.22     55.35 o 
   1  -2   3     2534.25     2535.77     23.85 o 
   2  -2   3      682.86      706.36     10.13 o 
   3  -2   3     1129.19     1144.86     14.08 o 
   4  -2   3     1324.60     1351.23     19.04 o 
   5  -2   3      325.90      324.09     16.39 o 
  -5  -1   3      917.09      911.44     26.24 o 
  -4  -1   3       89.24       91.80      7.05 o 
  -3  -1   3     1563.22     1578.35     26.31 o 
  -2  -1   3     2371.04     2420.68     28.26 o 
  -1  -1   3     2841.32     2789.34     30.90 o 
   0  -1   3        0.01       -0.49      1.32 o 
   1  -1   3     2760.54     2719.83     25.02 o 
   2  -1   3     4564.48     4490.18     40.07 o 
   3  -1   3      973.32      965.77     12.37 o 
   4  -1   3      231.51      225.50      8.92 o 
   5  -1   3      911.62      909.61     19.34 o 
  -5   0   3      199.04      218.11     18.56 o 
  -4   0   3      898.01      898.94     24.50 o 
  -3   0   3     2374.94     2390.84     46.20 o 
  -2   0   3        0.57        0.24      1.30 o 
  -1   0   3     2624.39     2581.32     23.52 o 
   0   0   3     5772.08     5681.56     53.03 o 
   1   0   3     4882.91     5108.08     48.68 o 
   2   0   3      740.24      768.68      7.96 o 
   3   0   3     2730.77     2651.04     28.72 o 
   4   0   3     1318.35     1304.35     20.86 o 
   5   0   3      211.30      203.72      9.37 o 
  -5   1   3      631.68      642.25     21.97 o 
  -4   1   3      102.89      109.20      7.82 o 
  -3   1   3     1144.34     1138.54     16.47 o 
  -2   1   3     3854.58     3823.64     39.12 o 
  -1   1   3     1670.65     1663.37     19.42 o 
   0   1   3      124.60      126.49      2.84 o 
   1   1   3     1930.31     1999.82     19.38 o 
   2   1   3     5382.10     5427.21     43.35 o 
   3   1   3     1018.21     1030.67     13.94 o 
   4   1   3      280.94      277.60      8.27 o 
   5   1   3     1207.58     1198.51     24.20 o 
   6   1   3      541.47      555.90     16.92 o 
  -4   2   3      677.19      701.03     20.61 o 
  -3   2   3     1357.26     1336.86     18.54 o 
  -2   2   3       67.44       78.13      3.87 o 
  -1   2   3     2774.58     2788.63     28.48 o 
   0   2   3     6243.63     6193.92     59.52 o 
   1   2   3     1341.63     1349.33     12.43 o 
   2   2   3       72.55       75.94      2.87 o 
   3   2   3     3226.60     3235.02     31.28 o 
   4   2   3     1847.66     1812.34     22.57 o 
   5   2   3       43.46       45.18      5.33 o 
   6   2   3       45.51       37.80      5.98 o 
  -4   3   3       22.24       16.13      6.52 o 
  -3   3   3      591.50      567.80     33.47 o 
  -2   3   3     2960.26     2849.16     31.25 o 
  -1   3   3     1651.66     1628.24     17.40 o 
   0   3   3      219.14      220.31      5.74 o 
   1   3   3     2196.54     2208.40     19.80 o 
   2   3   3     3587.64     3625.20     33.14 o 
   3   3   3      792.37      780.89     10.62 o 
   4   3   3      151.13      138.99      5.56 o 
   5   3   3     1463.29     1429.38     24.08 o 
   6   3   3      509.27      537.38     21.23 o 
  -4   4   3      780.54      727.89     22.24 o 
  -3   4   3      474.18      510.70     13.21 o 
  -2   4   3       22.54       23.98      3.93 o 
  -1   4   3     1064.71     1044.97     16.52 o 
   0   4   3     5642.91     5599.27     55.40 o 
   1   4   3      586.52      596.84     10.03 o 
   2   4   3      206.67      214.09      5.13 o 
   3   4   3     1960.80     1948.70     23.22 o 
   4   4   3     1804.98     1792.29     33.46 o 
   5   4   3       37.54       31.83      5.17 o 
   6   4   3      126.32      127.14     12.21 o 
  -3   5   3      387.81      386.40     11.83 o 
  -2   5   3     1873.94     1855.03     33.29 o 
  -1   5   3      744.73      745.64     16.64 o 
   0   5   3       47.83       50.76      4.96 o 
   1   5   3     2059.68     2016.20     31.25 o 
   2   5   3     2313.35     2306.24     33.26 o 
   3   5   3      244.02      242.59      7.13 o 
   4   5   3       57.11       61.40      4.47 o 
   5   5   3     1071.80     1051.30     22.10 o 
  -3   6   3      286.65      290.01     15.60 o 
  -2   6   3       13.02       18.73      4.55 o 
  -1   6   3      433.72      423.79     12.37 o 
   0   6   3     2500.83     2426.76     32.92 o 
   1   6   3      783.98      788.12     13.86 o 
   2   6   3      278.65      294.60      9.95 o 
   3   6   3     1533.17     1530.89     26.12 o 
   4   6   3      927.95      898.15     19.77 o 
   5   6   3       66.37       72.11      7.01 o 
  -2   7   3     1122.38     1094.46     24.67 o 
  -1   7   3      309.92      322.63     11.66 o 
   0   7   3       44.57       36.74      9.47 o 
   1   7   3     1094.71     1068.00     25.27 o 
   2   7   3     1365.93     1330.51     24.32 o 
   3   7   3      151.43      164.89      9.12 o 
   4   7   3      142.54      144.22     42.07 o 
   5   7   3      517.68      521.12     23.77 o 
  -1   8   3      428.12      440.25     14.05 o 
   0   8   3      750.57      725.57     22.24 o 
   1   8   3      436.59      419.08     16.21 o 
   2   8   3       82.09       86.52     13.10 o 
   3   8   3     1115.85     1114.60     46.46 o 
   4   8   3      475.22      474.37     18.18 o 
   0   9   3       59.55       42.12     11.49 o 
   1   9   3      610.54      639.59     30.78 o 
   2   9   3      512.15      461.87     27.76 o 
   3   9   3      147.31      154.34      8.61 o 
  -2  -8   4      589.35      609.23     18.25 o 
  -1  -8   4     1054.14     1030.02     21.17 o 
   0  -8   4      108.70       84.04     11.14 o 
   1  -8   4       10.04       11.91      3.87 o 
  -3  -7   4      772.56      806.08     27.58 o 
  -2  -7   4      386.27      367.11     12.29 o 
  -1  -7   4        3.27       -2.38      2.88 o 
   0  -7   4     1232.56     1215.36     25.65 o 
   1  -7   4     1060.23     1082.60     21.53 o 
   2  -7   4      108.00      108.56      8.95 o 
  -4  -6   4      352.24      367.71     21.23 o 
  -3  -6   4        0.12        1.94      8.26 o 
  -2  -6   4      870.07      836.37     18.46 o 
  -1  -6   4     1939.00     1920.43     27.92 o 
   0  -6   4      394.60      379.85     10.05 o 
   1  -6   4      184.31      189.21     10.09 o 
   2  -6   4      868.96      885.68     22.93 o 
   3  -6   4      675.17      714.00     17.24 o 
  -4  -5   4      537.64      550.24     18.43 o 
  -3  -5   4     1365.36     1371.86     35.97 o 
  -2  -5   4      425.74      442.51     10.44 o 
  -1  -5   4        0.86        0.78      2.42 o 
   0  -5   4     1635.02     1625.78     23.82 o 
   1  -5   4     2449.62     2443.11     36.20 o 
   2  -5   4      225.65      229.35      7.95 o 
   3  -5   4      360.75      388.79     12.00 o 
   4  -5   4      563.12      582.16     15.61 o 
  -4  -4   4      693.40      663.59     20.23 o 
  -3  -4   4        7.59       10.39      4.48 o 
  -2  -4   4     1748.93     1734.27     24.11 o 
  -1  -4   4     2374.70     2248.27     26.18 o 
   0  -4   4      880.35      847.87     12.88 o 
   1  -4   4      424.45      435.14      8.35 o 
   2  -4   4     1777.39     1780.18     27.22 o 
   3  -4   4     1008.82     1007.42     16.65 o 
   4  -4   4      121.80      124.21      8.07 o 
  -4  -3   4      620.09      631.06     27.71 o 
  -3  -3   4     1821.93     1791.19     34.19 o 
  -2  -3   4      910.53      962.09     15.22 o 
  -1  -3   4      264.24      256.82      6.08 o 
   0  -3   4     1772.16     1752.17     17.52 o 
   1  -3   4     3319.65     3344.36     55.29 o 
   2  -3   4      876.87      879.55     11.41 o 
   3  -3   4      986.26      967.80     14.55 o 
   4  -3   4     1004.13      997.49     19.71 o 
   5  -3   4      436.16      463.21     17.84 o 
  -5  -2   4      477.32      442.04     18.78 o 
  -4  -2   4      721.44      747.36     31.01 o 
  -3  -2   4        0.57       -1.44      3.01 o 
  -2  -2   4     2733.97     2801.30     37.99 o 
  -1  -2   4     3452.15     3399.96     38.29 o 
   0  -2   4     1078.50     1064.05     12.70 o 
   1  -2   4      918.33      914.84     11.32 o 
   2  -2   4     2574.66     2574.59     31.58 o 
   3  -2   4     1682.28     1696.97     19.37 o 
   4  -2   4       87.44       80.65      4.88 o 
   5  -2   4      315.31      303.20     35.22 o 
  -5  -1   4        1.02        3.49      5.57 o 
  -4  -1   4      856.34      836.55     25.21 o 
  -3  -1   4     1485.22     1519.99     26.65 o 
  -2  -1   4     1483.86     1472.75     25.89 o 
  -1  -1   4      635.18      633.27     13.85 o 
   0  -1   4     3112.61     3110.68     31.65 o 
   1  -1   4     2499.69     2413.63     36.59 o 
   2  -1   4     1321.94     1357.85     17.12 o 
   3  -1   4      771.48      776.84     11.05 o 
   4  -1   4     2090.22     2070.32     29.81 o 
   5  -1   4      534.98      516.95     14.43 o 
  -5   0   4      499.50      511.49     20.13 o 
  -4   0   4      497.55      479.55     14.44 o 
  -3   0   4        3.95        9.67      3.05 o 
  -2   0   4     1876.94     1902.46     24.53 o 
  -1   0   4     5159.89     5132.09     44.64 o 
   0   0   4     1302.95     1323.20     13.93 o 
   1   0   4     1899.01     1887.80     17.28 o 
   2   0   4     3238.81     3257.30     28.40 o 
   3   0   4     1942.43     1906.35     22.61 o 
   4   0   4       70.09       75.44      5.54 o 
   5   0   4      385.73      381.25     12.92 o 
  -4   1   4     1021.12     1006.99     26.55 o 
  -3   1   4     1399.68     1400.98     24.82 o 
  -2   1   4      808.49      801.53     12.30 o 
  -1   1   4      237.35      244.73      5.53 o 
   0   1   4     4362.53     4211.25     56.35 o 
   1   1   4     3263.59     3347.81     33.07 o 
   2   1   4      324.40      325.51      6.46 o 
   3   1   4      386.02      386.85      7.84 o 
   4   1   4     2339.08     2280.19     31.45 o 
   5   1   4      867.10      856.44     19.93 o 
   6   1   4       17.49       16.60      6.40 o 
  -4   2   4      386.32      364.25     19.83 o 
  -3   2   4       65.29       70.25     10.54 o 
  -2   2   4     1343.44     1407.30     20.74 o 
  -1   2   4     3433.72     3376.44     32.64 o 
   0   2   4     1230.16     1236.51     17.84 o 
   1   2   4     1188.85     1179.11     11.60 o 
   2   2   4     4388.25     4425.88     40.22 o 
   3   2   4     1639.56     1635.66     18.32 o 
   4   2   4       13.60       14.11      3.10 o 
   5   2   4      284.38      268.18     10.67 o 
   6   2   4      819.57      817.11     21.01 o 
  -4   3   4      543.13      524.52     22.15 o 
  -3   3   4     1708.55     1630.35     26.96 o 
  -2   3   4      292.43      290.65     10.65 o 
  -1   3   4      304.48      317.59      7.12 o 
   0   3   4     2291.11     2233.50     25.08 o 
   1   3   4     4281.86     4383.76     42.91 o 
   2   3   4       50.22       54.38      2.76 o 
   3   3   4      524.30      523.34      8.51 o 
   4   3   4     1716.18     1734.93     22.05 o 
   5   3   4      878.15      857.43     17.45 o 
   6   3   4        6.58        6.47      5.78 o 
  -4   4   4      223.49      193.23     12.13 o 
  -3   4   4       49.47       44.90      7.87 o 
  -2   4   4     1059.49     1035.17     18.98 o 
  -1   4   4     2250.74     2216.75     30.24 o 
   0   4   4      355.84      355.27      8.57 o 
   1   4   4      364.93      369.78      7.47 o 
   2   4   4     3633.85     3625.53     51.09 o 
   3   4   4     1704.97     1683.61     21.11 o 
   4   4   4       17.28       16.27      2.85 o 
   5   4   4      274.62      257.38     10.59 o 
  -3   5   4     1220.64     1222.58     26.89 o 
  -2   5   4      250.41      248.59     19.41 o 
  -1   5   4      431.48      448.73     13.50 o 
   0   5   4     1493.21     1471.17     26.67 o 
   1   5   4     1890.89     1882.93     31.40 o 
   2   5   4      148.17      167.64      5.74 o 
   3   5   4      534.39      549.53     11.35 o 
   4   5   4     1401.09     1452.98     22.93 o 
   5   5   4      515.50      510.88     14.86 o 
  -3   6   4       33.66       26.59      6.76 o 
  -2   6   4      540.20      542.46     27.89 o 
  -1   6   4     1510.92     1489.38     28.99 o 
   0   6   4      119.57      122.55      7.40 o 
   1   6   4      325.44      324.59     10.50 o 
   2   6   4     1779.34     1810.52     34.21 o 
   3   6   4     1249.03     1247.65     22.99 o 
   4   6   4        1.31        4.92      3.51 o 
   5   6   4      456.05      464.93     14.40 o 
  -2   7   4      199.47      197.10     11.45 o 
  -1   7   4      201.98      213.53     10.77 o 
   0   7   4     1269.69     1231.94     24.77 o 
   1   7   4      731.83      745.30     16.96 o 
   2   7   4       52.62       55.43      5.66 o 
   3   7   4      299.35      294.07     11.99 o 
   4   7   4      947.73      935.37     21.04 o 
   5   7   4      304.32      295.73     12.99 o 
  -1   8   4      569.12      570.25     17.25 o 
   0   8   4      129.53      124.61     11.34 o 
   1   8   4      270.49      275.63     17.66 o 
   2   8   4      979.19      991.90     21.18 o 
   3   8   4      465.60      491.79     15.88 o 
   4   8   4       18.71       26.72      5.86 o 
   0   9   4      766.38      722.46     33.70 o 
   1   9   4      381.81      327.71     26.95 o 
   2   9   4        8.01       11.26      9.47 o 
   3   9   4      219.17      252.09     11.19 o 
  -2  -8   5      601.73      579.88     16.87 o 
  -1  -8   5       38.58       31.22      5.34 o 
   0  -8   5       62.56       65.56      6.50 o 
   1  -8   5      810.90      841.40     27.24 o 
  -3  -7   5       88.26       84.56     13.98 o 
  -2  -7   5       62.97       68.39      7.06 o 
  -1  -7   5      844.26      810.17     19.07 o 
   0  -7   5      972.35      987.50     21.22 o 
   1  -7   5       63.90       52.07      9.25 o 
   2  -7   5      337.88      347.44     12.74 o 
  -3  -6   5      868.73      899.16     21.55 o 
  -2  -6   5     1351.56     1302.59     25.79 o 
  -1  -6   5       29.23       27.49      4.17 o 
   0  -6   5      276.94      284.26      9.48 o 
   1  -6   5     1090.19     1128.84     24.23 o 
   2  -6   5      785.04      784.05     17.78 o 
   3  -6   5        5.88        5.44      3.98 o 
  -4  -5   5      652.50      667.66     18.63 o 
  -3  -5   5      199.39      213.39      9.13 o 
  -2  -5   5      166.13      169.15      7.14 o 
  -1  -5   5     1649.15     1592.01     24.07 o 
   0  -5   5     1290.39     1259.06     20.99 o 
   1  -5   5      148.28      146.74     13.79 o 
   2  -5   5      642.45      635.63     13.73 o 
   3  -5   5     1146.15     1180.05     28.33 o 
   4  -5   5      312.39      335.09     13.48 o 
  -4  -4   5       38.00       24.53      9.41 o 
  -3  -4   5      974.51      943.65     45.76 o 
  -2  -4   5     1873.19     1810.03     47.82 o 
  -1  -4   5      252.76      250.48      7.34 o 
   0  -4   5     1216.03     1174.98     16.96 o 
   1  -4   5     1672.25     1681.83     20.77 o 
   2  -4   5      918.84      944.15     14.64 o 
   3  -4   5       63.67       68.67      5.20 o 
   4  -4   5      656.58      659.61     17.17 o 
  -4  -3   5      715.48      688.01     32.16 o 
  -3  -3   5      208.17      217.25      8.95 o 
  -2  -3   5      274.74      274.03      8.01 o 
  -1  -3   5     2338.46     2292.15     26.57 o 
   0  -3   5     1999.11     1974.84     21.36 o 
   1  -3   5      166.26      170.66      4.79 o 
   2  -3   5     1149.72     1134.34     20.43 o 
   3  -3   5     1555.41     1566.65     20.63 o 
   4  -3   5      602.91      602.48     15.33 o 
  -4  -2   5       99.42      104.75     10.56 o 
  -3  -2   5     1362.26     1386.69     40.36 o 
  -2  -2   5     1546.85     1568.84     22.34 o 
  -1  -2   5      724.25      723.14     11.58 o 
   0  -2   5     1947.08     1944.52     20.93 o 
   1  -2   5     3592.51     3501.08     33.52 o 
   2  -2   5      865.76      867.41     12.02 o 
   3  -2   5       19.43       22.57      2.71 o 
   4  -2   5      659.79      666.74     16.49 o 
   5  -2   5      833.15      887.84     24.78 o 
  -4  -1   5      866.85      870.42     25.43 o 
  -3  -1   5      193.23      190.78     10.92 o 
  -2  -1   5      620.27      622.44     14.15 o 
  -1  -1   5     2213.48     2123.08     26.89 o 
   0  -1   5     2354.18     2395.47     26.30 o 
   1  -1   5      341.93      370.26      6.26 o 
   2  -1   5     1816.12     1820.88     19.85 o 
   3  -1   5     2199.44     2171.31     26.00 o 
   4  -1   5      665.50      688.40     14.94 o 
   5  -1   5       21.89       21.10      4.86 o 
  -4   0   5       53.05       66.37     11.57 o 
  -3   0   5     1635.34     1653.23     35.54 o 
  -2   0   5     1590.49     1540.71     31.68 o 
  -1   0   5      296.79      292.37      6.56 o 
   0   0   5     1241.02     1265.45     14.18 o 
   1   0   5     5082.66     5011.55     45.58 o 
   2   0   5     1525.12     1519.78     16.95 o 
   3   0   5       66.71       62.03      4.57 o 
   4   0   5      635.83      606.20     13.57 o 
   5   0   5      966.79      972.04     22.18 o 
  -4   1   5      759.84      768.02     23.82 o 
  -3   1   5      253.71      253.05     21.86 o 
  -2   1   5      871.12      853.06     17.14 o 
  -1   1   5     2500.90     2438.36     30.85 o 
   0   1   5     1755.40     1715.56     16.79 o 
   1   1   5      165.15      163.70      4.23 o 
   2   1   5     1260.32     1259.94     13.59 o 
   3   1   5     3095.96     3135.51     39.08 o 
   4   1   5      669.82      676.55     14.31 o 
   5   1   5       80.25       71.11      6.98 o 
  -4   2   5       60.75       65.33     12.58 o 
  -3   2   5      943.64      935.70     29.30 o 
  -2   2   5     1910.26     1893.27     29.37 o 
  -1   2   5       64.16       71.66      4.89 o 
   0   2   5     1161.35     1135.89     18.95 o 
   1   2   5     3475.32     3540.85     39.41 o 
   2   2   5     2290.84     2369.19     23.99 o 
   3   2   5      156.05      165.43      5.42 o 
   4   2   5      903.25      868.75     16.37 o 
   5   2   5      882.39      852.84     20.12 o 
  -4   3   5      594.05      643.77     26.44 o 
  -3   3   5      118.52      131.02      9.38 o 
  -2   3   5      477.86      483.72     10.77 o 
  -1   3   5     2484.12     2444.60     47.67 o 
   0   3   5     1612.47     1602.39     20.50 o 
   1   3   5       27.94       33.11      2.67 o 
   2   3   5      574.70      602.39      9.90 o 
   3   3   5     2585.14     2600.66     26.99 o 
   4   3   5      855.65      831.71     13.77 o 
   5   3   5      145.85      149.82      9.07 o 
  -3   4   5      444.74      441.21     23.29 o 
  -2   4   5     1260.39     1218.05     59.69 o 
  -1   4   5       81.13       83.22      5.84 o 
   0   4   5     1056.39     1042.67     17.95 o 
   1   4   5     2593.96     2656.31     35.32 o 
   2   4   5     1305.56     1306.58     19.27 o 
   3   4   5       72.40       77.21      5.07 o 
   4   4   5      900.07      887.74     18.57 o 
   5   4   5      853.42      838.37     25.46 o 
  -3   5   5       29.91       25.63      5.68 o 
  -2   5   5      316.97      305.75     10.91 o 
  -1   5   5     1294.32     1238.68     21.56 o 
   0   5   5     1421.06     1379.77     41.96 o 
   1   5   5       48.87       43.54      4.42 o 
   2   5   5      789.88      784.17     18.11 o 
   3   5   5     1278.53     1294.66     20.32 o 
   4   5   5      639.83      628.05     23.11 o 
   5   5   5       47.51       51.05      9.58 o 
  -2   6   5      513.53      520.68     17.97 o 
  -1   6   5       35.76       33.27      7.06 o 
   0   6   5      455.86      404.34     19.09 o 
   1   6   5     1916.86     1873.24     33.44 o 
   2   6   5      650.88      635.86     17.86 o 
   3   6   5       50.94       53.16      5.47 o 
   4   6   5      684.73      697.00     17.59 o 
   5   6   5      628.98      673.01     17.81 o 
  -2   7   5      251.80      281.89     14.24 o 
  -1   7   5      733.76      714.87     23.83 o 
   0   7   5      558.71      528.04     16.03 o 
   1   7   5        0.15        0.95      3.53 o 
   2   7   5      742.40      750.41     19.95 o 
   3   7   5      837.68      900.17     23.38 o 
   4   7   5      173.99      188.29     10.10 o 
  -1   8   5        2.88        4.66      4.89 o 
   0   8   5      201.79      204.00     12.49 o 
   1   8   5      940.52     1005.93     36.66 o 
   2   8   5      370.46      379.13     13.79 o 
   3   8   5       18.52       20.64      5.97 o 
   4   8   5      566.59      585.32     30.06 o 
   1   9   5        0.04        4.22      4.07 o 
   2   9   5      350.39      387.13     13.65 o 
  -2  -7   6      704.53      688.30     25.94 o 
  -1  -7   6      702.17      726.24     19.19 o 
   0  -7   6        5.35       -0.03      3.81 o 
   1  -7   6      430.70      452.72     21.70 o 
  -3  -6   6      562.55      585.94     18.42 o 
  -2  -6   6        7.85        7.20      4.47 o 
  -1  -6   6      485.46      490.37     20.43 o 
   0  -6   6     1288.87     1202.29     24.66 o 
   1  -6   6      331.79      316.11     19.47 o 
   2  -6   6        7.42        6.03      5.38 o 
  -3  -5   6      291.69      267.65     21.14 o 
  -2  -5   6      860.16      842.69     17.44 o 
  -1  -5   6      867.33      837.83     15.20 o 
   0  -5   6       23.09       22.90      3.55 o 
   1  -5   6     1223.78     1199.33     25.17 o 
   2  -5   6     1063.63     1060.35     22.81 o 
   3  -5   6      223.49      220.00     16.42 o 
  -3  -4   6      719.19      694.89     16.26 o 
  -2  -4   6       14.24       10.21      3.27 o 
  -1  -4   6      962.76      947.18     18.67 o 
   0  -4   6     1870.70     1874.63     27.03 o 
   1  -4   6      629.26      645.56     12.59 o 
   2  -4   6       34.87       35.59      4.50 o 
   3  -4   6      917.30      902.91     17.08 o 
   4  -4   6      493.93      509.15     15.11 o 
  -4  -3   6       55.89       52.11     12.07 o 
  -3  -3   6      556.05      536.97     22.37 o 
  -2  -3   6     1494.43     1463.62     22.54 o 
  -1  -3   6      575.88      580.52     14.15 o 
   0  -3   6       92.27       94.38      4.87 o 
   1  -3   6     1598.40     1610.53     28.72 o 
   2  -3   6     2090.50     2092.41     25.26 o 
   3  -3   6      286.07      283.00      8.35 o 
   4  -3   6       96.84       93.45      9.22 o 
  -4  -2   6      704.60      746.91     24.89 o 
  -3  -2   6      817.13      852.34     24.85 o 
  -2  -2   6       52.11       46.60      5.38 o 
  -1  -2   6     1774.26     1750.55     22.32 o 
   0  -2   6     2391.82     2364.12     33.31 o 
   1  -2   6      717.35      718.74     11.09 o 
   2  -2   6       36.46       34.17      3.08 o 
   3  -2   6     1517.46     1512.89     20.93 o 
   4  -2   6      787.12      777.87     18.98 o 
   5  -2   6      108.25      129.44     13.83 o 
  -4  -1   6       42.24       26.00     13.73 o 
  -3  -1   6      498.95      491.52     18.38 o 
  -2  -1   6     2081.45     2086.78     54.59 o 
  -1  -1   6      710.83      727.92     12.25 o 
   0  -1   6        0.73        3.30      1.93 o 
   1  -1   6     1483.37     1435.02     17.13 o 
   2  -1   6     2535.91     2543.33     35.01 o 
   3  -1   6      609.60      603.72     13.70 o 
   4  -1   6      284.98      267.37      9.63 o 
   5  -1   6      683.35      687.12     24.06 o 
  -4   0   6      650.30      660.90     23.28 o 
  -3   0   6      576.96      585.77     19.86 o 
  -2   0   6       89.96       91.14      8.68 o 
  -1   0   6     1753.14     1657.82     34.02 o 
   0   0   6     3317.25     3415.09     40.84 o 
   1   0   6      641.56      616.64      9.64 o 
   2   0   6      160.85      161.59      5.58 o 
   3   0   6     1361.70     1319.54     21.22 o 
   4   0   6     1305.71     1267.19     22.08 o 
   5   0   6       85.22       86.78     10.85 o 
  -4   1   6        7.38        6.21     10.55 o 
  -3   1   6      515.72      515.36     18.78 o 
  -2   1   6     1534.71     1515.30     38.83 o 
  -1   1   6     1165.20     1182.42     21.42 o 
   0   1   6      118.61      120.10      5.89 o 
   1   1   6     1627.72     1519.01     27.85 o 
   2   1   6     2109.90     2112.89     24.85 o 
   3   1   6      754.64      735.81     14.39 o 
   4   1   6      313.31      297.03     11.39 o 
   5   1   6      847.18      870.66     21.19 o 
  -3   2   6      472.03      498.21     18.65 o 
  -2   2   6        2.91        6.42      4.12 o 
  -1   2   6      932.62      951.43     18.16 o 
   0   2   6     3187.92     3189.81     39.11 o 
   1   2   6     1048.45     1065.10     15.17 o 
   2   2   6      712.19      729.11     11.94 o 
   3   2   6     1085.92     1120.62     18.24 o 
   4   2   6     1164.26     1142.50     20.06 o 
   5   2   6      128.73      124.40      9.09 o 
  -3   3   6      573.69      594.09     37.05 o 
  -2   3   6     1027.96     1044.32     22.64 o 
  -1   3   6      789.79      816.20     14.48 o 
   0   3   6       82.30       78.87      4.91 o 
   1   3   6     1502.50     1537.74     26.73 o 
   2   3   6     1867.70     1946.25     23.60 o 
   3   3   6      469.16      465.24     10.60 o 
   4   3   6      247.38      236.18      9.74 o 
   5   3   6      790.24      783.97     43.11 o 
  -3   4   6      472.81      487.14     16.89 o 
  -2   4   6       18.53       23.02      5.11 o 
  -1   4   6      688.47      661.00     15.33 o 
   0   4   6     1626.03     1634.40     25.93 o 
   1   4   6     1114.85     1101.09     29.33 o 
   2   4   6      523.74      532.12     11.74 o 
   3   4   6     1403.35     1470.91     22.81 o 
   4   4   6      717.44      695.18     24.01 o 
   5   4   6       70.34       68.75     17.99 o 
  -2   5   6      838.86      797.04     37.76 o 
  -1   5   6      427.75      423.90     12.53 o 
   0   5   6      130.74      130.86      7.78 o 
   1   5   6      888.51      905.98     24.64 o 
   2   5   6     1405.31     1450.24     25.68 o 
   3   5   6      247.32      225.26      8.18 o 
   4   5   6      197.41      192.26      9.07 o 
   5   5   6      650.79      666.71     23.23 o 
  -2   6   6        3.63        3.81     13.81 o 
  -1   6   6      562.72      583.31     18.85 o 
   0   6   6      908.28      944.24     22.99 o 
   1   6   6      393.75      346.91     13.34 o 
   2   6   6       98.60      124.28      9.71 o 
   3   6   6     1267.79     1232.36     29.37 o 
   4   6   6      624.07      620.03     17.51 o 
   5   6   6        2.64        0.44      3.99 o 
  -1   7   6      245.11      219.01     19.35 o 
   0   7   6      103.62      123.60     22.36 o 
   1   7   6      645.43      582.02     17.64 o 
   2   7   6      699.44      734.45     21.23 o 
   3   7   6      100.96      122.62     10.22 o 
   4   7   6       80.71       89.71      9.31 o 
   0   8   6      669.16      711.06     20.55 o 
   1   8   6       86.58       73.72      8.48 o 
   2   8   6       41.66       50.82     10.23 o 
   3   8   6      628.20      658.81     20.81 o 
   0  -7   7      449.69      437.16     19.67 o 
  -2  -6   7      595.75      573.02     18.15 o 
  -1  -6   7      729.78      752.65     20.01 o 
   0  -6   7      164.85      168.58     10.83 o 
   1  -6   7       50.08       51.91      6.85 o 
   2  -6   7      754.66      813.22     21.29 o 
  -2  -5   7      294.71      270.59     11.05 o 
  -1  -5   7       36.99       35.56      5.17 o 
   0  -5   7      925.48      942.65     18.61 o 
   1  -5   7      968.14      988.41     19.23 o 
   2  -5   7      163.02      152.11     10.76 o 
   3  -5   7      197.13      174.93      9.60 o 
  -3  -4   7        1.83        2.49      6.63 o 
  -2  -4   7      972.58      983.59     24.44 o 
  -1  -4   7     1431.55     1329.96     26.66 o 
   0  -4   7       94.01      106.90      6.27 o 
   1  -4   7       97.81      100.18      5.96 o 
   2  -4   7     1126.46     1158.56     21.07 o 
   3  -4   7      629.09      649.50     24.61 o 
  -3  -3   7      731.01      756.90     34.83 o 
  -2  -3   7      263.03      270.87     12.56 o 
  -1  -3   7        9.71        9.95      2.80 o 
   0  -3   7     1749.82     1658.27     40.69 o 
   1  -3   7     1264.22     1237.42     21.26 o 
   2  -3   7      161.98      159.85      7.58 o 
   3  -3   7      204.78      221.67     13.32 o 
   4  -3   7     1081.36     1088.92     29.08 o 
  -3  -2   7        0.11       -5.34      5.30 o 
  -2  -2   7      951.37      979.58     44.36 o 
  -1  -2   7     2025.72     2018.92     32.88 o 
   0  -2   7      204.32      210.39      6.37 o 
   1  -2   7      387.29      382.93      8.41 o 
   2  -2   7     1508.63     1520.84     19.42 o 
   3  -2   7      752.18      750.84     18.08 o 
   4  -2   7       59.10       58.07      9.12 o 
  -3  -1   7      931.58      951.55     31.14 o 
  -2  -1   7      144.93      156.06     13.47 o 
  -1  -1   7       29.59       23.53      5.53 o 
   0  -1   7     1748.54     1774.38     51.70 o 
   1  -1   7     1908.11     1834.17     35.97 o 
   2  -1   7      132.97      136.00     10.10 o 
   3  -1   7      411.70      378.27     11.00 o 
   4  -1   7      990.60      993.77     32.10 o 
   5  -1   7      496.29      523.52     17.11 o 
  -3   0   7       12.39       25.62      7.28 o 
  -2   0   7      980.78      981.59     29.81 o 
  -1   0   7     1629.45     1634.32     35.01 o 
   0   0   7      484.72      481.78     15.90 o 
   1   0   7      651.37      632.90     22.22 o 
   2   0   7     2006.67     1878.15     27.27 o 
   3   0   7      829.83      809.00     16.93 o 
   4   0   7       29.60       29.08      5.25 o 
   5   0   7      289.25      295.27     15.85 o 
  -3   1   7      974.86     1009.47     29.29 o 
  -2   1   7      191.33      212.60     13.50 o 
  -1   1   7      266.30      255.04     15.57 o 
   0   1   7     1201.24     1251.02     24.22 o 
   1   1   7     1818.05     1735.13     28.20 o 
   2   1   7      306.07      278.17      8.70 o 
   3   1   7      829.24      799.96     18.49 o 
   4   1   7      934.21      955.03     21.67 o 
   5   1   7      503.27      502.74     16.39 o 
  -3   2   7       13.83        7.57      5.86 o 
  -2   2   7      933.94      955.52     24.14 o 
  -1   2   7     1261.70     1300.85     26.18 o 
   0   2   7      371.57      375.80     10.18 o 
   1   2   7      644.97      621.83     15.00 o 
   2   2   7     1786.71     1799.67     28.59 o 
   3   2   7      997.13      994.86     20.82 o 
   4   2   7        3.03        4.48      3.83 o 
   5   2   7      358.64      346.44     13.61 o 
  -3   3   7      555.41      561.94     31.01 o 
  -2   3   7      340.17      374.58     18.68 o 
  -1   3   7      420.29      435.38     11.86 o 
   0   3   7     1206.72     1176.43     19.61 o 
   1   3   7      946.69      957.20     17.04 o 
   2   3   7      338.96      324.37      9.26 o 
   3   3   7      657.00      649.34     13.55 o 
   4   3   7     1124.57     1144.51     23.85 o 
   5   3   7      382.43      378.39     22.77 o 
  -2   4   7      543.27      529.50     17.00 o 
  -1   4   7      980.35      946.83     32.81 o 
   0   4   7      255.95      254.48      9.95 o 
   1   4   7      609.52      641.24     16.22 o 
   2   4   7     1305.71     1320.78     29.70 o 
   3   4   7      820.65      839.42     18.67 o 
   4   4   7        0.75        4.11      3.65 o 
   5   4   7      375.64      369.41     27.90 o 
  -2   5   7      193.72      198.27     12.78 o 
  -1   5   7      201.50      199.04     10.48 o 
   0   5   7     1113.51     1118.48     21.85 o 
   1   5   7      649.77      664.24     16.78 o 
   2   5   7       39.82       46.33      5.68 o 
   3   5   7      237.27      244.33     10.56 o 
   4   5   7      961.44      964.47     21.63 o 
  -1   6   7      520.44      500.08     26.35 o 
   0   6   7      165.28      173.08     14.57 o 
   1   6   7      322.11      312.90     14.88 o 
   2   6   7     1092.82     1083.37     28.31 o 
   3   6   7      474.97      496.56     38.77 o 
   4   6   7        1.76       -0.59      7.50 o 
   0   7   7      595.48      599.28     19.83 o 
   1   7   7      566.21      604.46     21.73 o 
   2   7   7        0.63        3.12      6.93 o 
   3   7   7      159.42      166.89     12.57 o 
   2   8   7      702.76      741.18     49.19 o 
   0  -6   8      240.13      265.82     14.13 o 
  -1  -5   8      778.08      751.36     34.80 o 
   0  -5   8      756.56      782.86     17.65 o 
   1  -5   8        5.90        2.49      4.04 o 
   2  -5   8      277.78      290.48     11.48 o 
  -2  -4   8      641.02      637.70     43.41 o 
  -1  -4   8       26.91       29.11      4.97 o 
   0  -4   8      225.85      231.13     10.01 o 
   1  -4   8     1375.36     1318.72     26.53 o 
   2  -4   8      323.51      340.72     11.86 o 
   3  -4   8        0.00       -0.65      5.97 o 
  -2  -3   8      114.02       98.03     11.73 o 
  -1  -3   8      946.28      939.15     35.86 o 
   0  -3   8      913.01      894.08     16.18 o 
   1  -3   8       31.74       33.59      4.32 o 
   2  -3   8      524.21      519.26     12.81 o 
   3  -3   8     1079.72     1148.93     32.91 o 
  -3  -2   8      698.73      689.96     25.00 o 
  -2  -2   8      935.19      963.66     27.54 o 
  -1  -2   8        5.53       12.60      5.29 o 
   0  -2   8      363.15      358.20     11.01 o 
   1  -2   8     1581.19     1495.92     44.77 o 
   2  -2   8      625.80      623.04     13.27 o 
   3  -2   8       12.22        8.78      4.24 o 
   4  -2   8      378.24      370.40     18.86 o 
  -3  -1   8       39.07       43.95     11.63 o 
  -2  -1   8      221.04      234.49     14.73 o 
  -1  -1   8     1185.27     1184.91     29.52 o 
   0  -1   8      763.90      820.98     22.73 o 
   1  -1   8       50.96       54.67      5.33 o 
   2  -1   8      645.09      598.14     14.17 o 
   3  -1   8     1345.53     1378.05     30.89 o 
   4  -1   8      316.69      331.80     18.41 o 
  -3   0   8      492.50      503.94     30.06 o 
  -2   0   8      958.87      972.56     28.13 o 
  -1   0   8       54.87       58.43      7.67 o 
   0   0   8      875.95      923.37     28.24 o 
   1   0   8     1393.31     1411.82     26.36 o 
   2   0   8      672.25      646.98     14.54 o 
   3   0   8        1.74       -5.96      3.37 o 
   4   0   8      721.93      735.86     23.23 o 
  -2   1   8      254.12      249.52     14.64 o 
  -1   1   8     1196.69     1260.67     26.80 o 
   0   1   8      710.38      750.38     18.70 o 
   1   1   8       22.10       14.98      7.50 o 
   2   1   8      804.73      756.09     18.23 o 
   3   1   8     1100.00     1061.21     30.16 o 
   4   1   8      480.13      468.23     23.94 o 
  -2   2   8      495.17      523.72     31.65 o 
  -1   2   8      167.29      160.13     10.76 o 
   0   2   8      940.97      964.05     21.73 o 
   1   2   8     1525.86     1506.44     28.61 o 
   2   2   8      444.15      423.81     16.07 o 
   3   2   8        3.10        9.57      4.35 o 
   4   2   8      695.60      708.46     26.01 o 
  -2   3   8      316.90      363.79     41.94 o 
  -1   3   8      817.40      839.55     28.16 o 
   0   3   8      598.14      607.29     14.07 o 
   1   3   8       12.44       11.74      3.61 o 
   2   3   8      887.02      886.17     19.13 o 
   3   3   8      851.86      867.16     30.15 o 
   4   3   8      372.54      384.92     13.84 o 
  -2   4   8      254.74      257.12     18.12 o 
  -1   4   8       73.98       72.05      7.92 o 
   0   4   8      473.88      486.58     15.45 o 
   1   4   8     1384.30     1408.04     27.86 o 
   2   4   8      432.06      440.42     14.39 o 
   3   4   8       62.88       67.11      8.28 o 
   4   4   8      479.82      513.21     20.56 o 
  -1   5   8      615.80      578.41     20.41 o 
   0   5   8      305.27      304.91     13.78 o 
   1   5   8        1.49        0.74      4.65 o 
   2   5   8      513.01      534.97     16.19 o 
   3   5   8      827.09      861.06     24.37 o 
   4   5   8      193.21      172.02     12.90 o 
   0   6   8      246.72      237.84     14.01 o 
   1   6   8      756.05      751.30     24.57 o 
   2   6   8      429.95      427.95     23.45 o 
   3   6   8       91.05       94.14      8.46 o 
   1   7   8       25.56       26.49      7.41 o 
   2   7   8      203.30      183.40     13.88 o 
  -1  -4   9      363.95      384.98     16.61 o 
   0  -4   9      857.67      855.96     27.98 o 
   1  -4   9      175.88      184.47     10.06 o 
   2  -4   9       22.82       24.06      6.72 o 
  -1  -3   9      412.40      428.85     19.98 o 
   0  -3   9       29.18       21.94      7.47 o 
   1  -3   9      428.55      421.72     15.57 o 
   2  -3   9      957.06     1046.97     25.73 o 
   3  -3   9      169.38      184.53     15.23 o 
  -2  -2   9        0.05       -5.21      5.70 o 
  -1  -2   9      470.86      492.24     16.28 o 
   0  -2   9     1250.04     1238.04     26.36 o 
   1  -2   9      188.07      190.25      9.45 o 
   2  -2   9       69.82       66.99      6.39 o 
   3  -2   9      498.79      521.38     23.13 o 
  -2  -1   9      572.57      579.82     24.91 o 
  -1  -1   9      399.92      410.51     17.60 o 
   0  -1   9        5.10        8.07      5.34 o 
   1  -1   9      865.04      879.52     18.32 o 
   2  -1   9      884.13      857.84     19.37 o 
   3  -1   9      206.21      198.36     11.84 o 
  -2   0   9        0.13        6.66      6.55 o 
  -1   0   9      541.31      534.53     19.91 o 
   0   0   9     1195.59     1249.91     34.25 o 
   1   0   9      292.07      300.88     12.27 o 
   2   0   9      127.77      111.92     13.38 o 
   3   0   9      801.34      782.46     29.44 o 
   4   0   9      354.09      360.89     21.68 o 
  -2   1   9      600.75      658.34     28.42 o 
  -1   1   9      183.54      204.37     11.84 o 
   0   1   9        0.76       -3.83      3.84 o 
   1   1   9      988.65      951.64     26.15 o 
   2   1   9      927.43      898.18     25.83 o 
   3   1   9      168.14      162.92     10.53 o 
   4   1   9      107.01       89.35      8.52 o 
  -1   2   9      637.84      681.91     19.97 o 
   0   2   9      873.81      902.04     22.04 o 
   1   2   9      280.19      280.36     14.06 o 
   2   2   9       89.72       85.81      9.30 o 
   3   2   9     1056.65      978.47     48.27 o 
   4   2   9      326.28      306.05     13.40 o 
  -1   3   9      113.93       94.25     12.12 o 
   0   3   9       15.50        6.18      6.86 o 
   1   3   9      663.06      623.56     19.71 o 
   2   3   9      789.77      722.30     22.30 o 
   3   3   9      175.51      149.51     11.67 o 
   4   3   9      150.92      116.43     12.36 o 
  -1   4   9      484.81      515.60     23.69 o 
   0   4   9      731.89      787.72     27.64 o 
   1   4   9      157.95      144.20     10.33 o 
   2   4   9       92.05       92.40     13.98 o 
   3   4   9      731.74      738.34     34.44 o 
   4   4   9      436.06      449.94     28.22 o 
   0   5   9       62.86       67.87      7.87 o 
   1   5   9      474.12      484.22     16.39 o 
   2   5   9      471.73      484.89     17.89 o 
   3   5   9      136.11      116.31     11.26 o 
   1   6   9      142.55      115.22     16.97 o 
   2   6   9      162.69      158.89     11.23 o 
   0  -2  10       86.38       89.97      9.13 o 
   1  -2  10      165.54      161.00     13.68 o 
   2  -2  10      687.47      744.23     26.35 o 
  -1  -1  10       80.80       73.03     15.57 o 
   0  -1  10      535.55      568.22     18.12 o 
   1  -1  10      619.43      650.52     20.37 o 
   2  -1  10       89.49       93.72      8.71 o 
  -1   0  10      637.65      656.98     20.36 o 
   0   0  10       41.31       36.13      7.61 o 
   1   0  10      139.65      141.39     10.40 o 
   2   0  10      891.26      904.51     27.45 o 
   3   0  10      310.79      276.67     32.69 o 
  -1   1  10       53.63       45.67      7.42 o 
   0   1  10      769.58      778.95     39.72 o 
   1   1  10      423.77      437.14     18.47 o 
   2   1  10       66.50       59.67      8.64 o 
   3   1  10      171.44      155.31     13.25 o 
   0   2  10       45.91       40.59     10.32 o 
   1   2  10      201.33      195.75     14.02 o 
   2   2  10      837.09      854.47     69.84 o 
   3   2  10      272.78      244.56     14.91 o 
   0   3  10      648.40      687.79     51.29 o 
   1   3  10      409.01      384.74     24.91 o 
   2   3  10       17.17       13.47      9.28 o 
   3   3  10      161.17      196.50     22.12 o 
   1   4  10      210.23      260.05     28.73 o 
   2   4  10      688.02      704.66     34.83 o 
                                                 
